# Supplementary material for: Oligodendrocyte transcription factor 2 orchestrates glioblastoma immune evasion by suppressing CXCL10 and CD8+ T cell activation
Source: J Clin Invest. 2026 Jan 27;136(5):e195556. doi: 10.1172/JCI195556 (PMC12948422; doi:10.1172/JCI195556)
Supplement: Supporting data values [file jci-136-195556-s092.xlsx]

## Sheet: Fig.1G
OLIG2high	OLIG2low
4	19
2	8
8	2
1	9
3	7
4	11
2	6
2	8
9	17
2	12
4	11
2	4
1	2
7	4
2	34
6	3
7	15
3	10
5	4
10	8
2	2
6	9
7	7
2	0
7	3
2	6
2	6
5	2
5	1
1	5
6	3
6	7
6	6
0	3
4	9
2	1
9	8
1
14
4
10
0
3
2
6
2
11
8
1
1
0
4
5
14
10
9
0
8
4
4
2
4
5
4
7
16
2
1
8
3
1
5
3
1
5
2
1
2
12
15
1
13
2
4
6
2
3
5
1
0
13
2
3
5
2
2
3
2
3
7
1
10
2
4
5
3
2
3
1
3
2
5
2
2
3
3
3
1
3
2
1
2
1
13
0
0
7
3
1

## Sheet: Fig.1H
OLIG2high	OLIG2low
30	104
30	94
85	139
110	11
59	162
35	98
27	92
14	151
18	125
24	47
17	50
37	55
79	74
90	32
74	72
17	81
38	77
30	60
27	15
19	72
48	124
46	178
14	60
48	43
46	162
37	97
34	33
14	20
5	37
60	139
18	182
29	55
39	31
36	71
31	162
24	36
43	138
4
13
27
55
34
20
15
7
37
10
30
11
35
36
0
33
24
15
12
74
23
19
6
23
52
24
43
12
51
25
16
35
29
35
66
56
37
19
122
5
44
28
27
0
33
47
95
43
53
42
39
76
19
31
65
55
35
30
63
107
9
75
42
39
50
54
30
27
37
29
35
18
39
29
21
40
26
65
43
25
40
26
22
31
31
7
53
33
32
51

## Sheet: Fig.1I
OLIG2High	OLIG2low
3.625	18
59.375	0.75
19	7.25
39.5	7.75
93.25	11.75
2.625	8.625
50.125	4.625
2.625	38.25
3.5	50.75
11.375	21.125
6.375	15.375
18.25	38.75
13.625	9.625
95.375	43.875
23.875	19.5
26	7.375
49	4
215.375	2
25.75	6.5
34.5	1.25
120.25
131.375
54.6667
87.25
14.625
2.375

## Sheet: Fig.1J
			Mean
	Ctrl-T	Olig2cKO	Ctrl-T	Olig2cKO
sample1	1	9	3.1	12.7
	3	9
	3	16
	2	18
	1	12
	5	12
	2	15
	4	11
	7	13
	3	12
sample2	3	15	3.4	11.3
	2	9
	2	10
	8	9
	2	8
	2	5
	2	8
	8	34
	3	12
	2	3
sample3	4	6	2.2	7.4
	4	9
	3	6
	0	5
	2	16
	2	4
	0	6
	2	8
	2	7
	3	7
sample4	15	5	4.33333	6.88889
	1	9
	2	6
	4	7
	3	8
	1	7
	0	11
	10	5
	3	4
sample5	1	6	2.88889	6.88889
	2	4
	2	16
	5	9
	5	7
	4	3
	5	10
	0	2
	2	5

## Sheet: Fig.S1I
OLIG2low	OLIG2high
2	0
1	0
11	4
1	0
1	1
1	1
1	1
1	3
6	0
20	10
0	3
0	11
1	3
3	0
6	9
1	2
1	0
9	5
20	2
1	17
6	2
1	4
1	3
1	3
1	18
1	1
1	10
0	4
0	4
0	2
0	7
4	14
0	0
0	8
18	1
3	0
10	1
1	5
1	0
2	5
1	1
5	2
	3
	5
	1
	10
	1
	12
	7
	1
	1
	0
	0
	3
	2
	7
	7
	3
	3
	8
	3
	5
	2
	0
	6
	3
	4
	2
	5
	2
	1
	0
	1
	1
	1
	10
	3
	0
	0
	3
	5
	0
	1
	1
	1
	1
	0
	1
	0
	3
	0
	5
	0
	1
	3
	4
	0
	1
	1
	0
	1
	0
	0
	10
	5
	0
	0
	0
	0
	0
	2
	1
	3
	3
	0
	3
	4
	0
	3
	4
	0
	6

## Sheet: Fig.S1K
Ctrl-T IgG	Ctrl-T anti-CD8	Olig2cKO IgG	Olig2cKO anti-CD8
47.63	6.96	39.37	11.07
33.39	9.52	73.04	9.18
38.05	11.14	32.7	10.69
	1.6	38.32

## Sheet: Fig.2B
	Ctrl-T					Olig2cKO
CD3+ T	5.67425	8.054	8.76029	6.77614	9.85212	14.4902	17.0989	12.8806	14.3412	9.12668
TAMs	41.2753	42.4623	40.2327	35.699	38.5328	32.026	22.0102	26.8825	33.2058	29.7631
DCs	4.80129	7.41972	0.999923	2.41615	3.92814	0.939755	5.35386	3.21233	1.21525	0.814016
Neu	9.44715	11.0698	3.53005	7.10824	15.595	12.7601	4.78049	4.19832	3.76431	2.08671
NK	1.04908	0.577016	1.45384	1.23978	1.26509	0.922573	1.10089	1.42467	1.47333	2.14555

## Sheet: Fig.2C
CD4+T cell			CD8+T cell
Ctrl-T	Olig2cKO		Ctrl-T	Olig2cKO
41.22	15.98		28.36	49.9
42.17	21.38		27.18	58.91
27.97	21.3		44.23	60.07
55.24	23.19		30.98	44.65
11.64	13.65		37.3	59.83

## Sheet: Fig.2D
			Mean
	Ctrl-T	Olig2cKO	Ctrl-T	Olig2cKO
sample1	6	12	2.75	16.25
	3	20
	1	16
	2	23
	1	11
	1	10
	2	22
	6	16
sample2	5	16	5.25	13.125
	8	13
	3	14
	5	15
	5	13
	4	13
	6	8
	6	13
sample3	1	10	1.11111	10.875
	0	12
	0	16
	2	13
	3	8
	2	7
	2	10
	0	11
	0

## Sheet: Fig.2E
MHCII+CD206-TAMs			MHCII-CD206+TAMs
Ctrl-T	Olig2cKO		Ctrl-T	Olig2cKO
43.4	26.74		20.68	1.42
18.94	22.06		10.61	6.98138
39.89	18.47		6.267	3.51
55.6	46.3		7.60618	1.58
27.3681	6.4		22.3	1.12

[truncated: 59 more sheets: Fig.2F, Fig.2I, Fig.2J, Fig.2M, Fig.S2G, Fig.S2H, Fig.S2I, Fig.S2J, Fig.3C, Fig.3D, Fig.3F, Fig.3G, Fig.3I, Fig.3H, Fig.3J, Fig.3K, Fig.3L, Fig.3N, Fig.3O, Fig.S3B …]
